# Supplementary material for: Household hardships and responses to COVID-19 pandemic-related shocks in Eastern Ethiopia
Source: BMC Public Health. 2023 Oct 25;23:2086. doi: 10.1186/s12889-023-16982-0 (PMC10598954; doi:10.1186/s12889-023-16982-0)
Supplement: Supplementary file 1 — Additional file 1. [file 12889_2023_16982_MOESM1_ESM.zip]

Archive with 9 entries (9 files):
- Appendix A/Appendix A.pdf
- Appendix B/Appendix B.docx
- Appendix B/Wealth_Index_Assets_Distribution_By_Category_Rural.pdf
- Appendix B/Wealth_Index_Assets_Distribution_By_Category_Urban.pdf
- Appendix C/Adjusted_Plot_FF_Borrow.pdf
- Appendix C/Adjusted_Plot_FF_Help.pdf
- Appendix C/Adjusted_Plot_Generate_Income.pdf
- Appendix C/Adjusted_Plot_Reduced_Food_Consumption.pdf
- Appendix C/Adjusted_Plot_Sell_Assets.pdf
